# Supplementary material for: Defining the Ligand Specificity of the Deleted in Colorectal Cancer (DCC) Receptor
Source: PLoS One. 2014 Jan 6;9(1):e84823. doi: 10.1371/journal.pone.0084823 (PMC3882260; doi:10.1371/journal.pone.0084823)
Supplement: Table S2 — Composition of the libraries used for the protein microarray screens. (XLS) [file pone.0084823.s003.xls]

## Sheet: Libray 1
Protein Lot ID	Gene Name	Tag	Expression System
1	ABHD14A	Poly-His	E Coli
2	ACP6	Poly-His	Baculovirus
3	ACVR1	Poly-His	E Coli
4	ACVR1B	Poly-His	Mammalian
5	ADAMTSL1	Poly-His	Mammalian
6	ADIPOQ	Poly-His	Baculovirus
7	ADM	Poly-His/Gln	E Coli
8	AGER	Poly-His	Baculovirus
9	AGR2	Poly-His	Baculovirus
10	AGR2	Poly-His	Baculovirus
11	AGR2	Poly-His/Gln	E Coli
12	AGR3	Poly-His	Baculovirus
13	AGR3	Poly-His	Baculovirus
14	AGT	None	Human Plasma
15	AIF1L	Fc	Baculovirus
16	AIF1L	Poly-His	E Coli
17	AIF1L	Poly-His	E Coli
18	AIF1L	Poly-His	Baculovirus
19	ALB	Fc	Baculovirus
20	AMBP	Poly-His	E Coli
21	AMELX	Poly-His	Baculovirus
22	AMICA1	Fc	Baculovirus
23	AMICA1	Fc	Mammalian
24	AMICA1	Poly-His	Mammalian
25	AMTN	Fc	Baculovirus
26	AMTN	Poly-His	Baculovirus
27	AMTN	Poly-His	Baculovirus
28	AMTN	Poly-His	Baculovirus
29	ANGPTL2	Poly-His	Mammalian
30	ANGPTL3	Poly-His	Mammalian
31	ANGPTL3	Poly-His	Mammalian
32	ANGPTL4	Poly-His	E Coli
33	ANGPTL6	Poly-His	Mammalian
34	ANGPTL7	Poly-His	Baculovirus
35	ANGPTL7	Poly-His	Mammalian
36	ANGPTL7	Poly-His	Baculovirus
37	APOD	Fc	Baculovirus
38	APOD	Fc	Baculovirus
39	APOD	Poly-His	Baculovirus
40	APOD	Poly-His	Baculovirus
41	ARTN	Poly-His/Gln	E Coli
42	ASAM	Fc	Mammalian
43	ASAM	Poly-His	Mammalian
44	ASAM	Poly-His	Baculovirus
45	ASAM	Poly-His	Mammalian
46	AZGP1	Fc	Baculovirus
47	AZGP1	Poly-His	Mammalian
48	AZGP1	Poly-His	Mammalian
49	B2M	Fc	Baculovirus
50	B2M	Poly-His	E Coli
51	B2M	Poly-His	E Coli
52	B3GNT1	Poly-His	Mammalian
53	B4GALT7	Poly-His	Mammalian
54	BAMBI	Fc	Baculovirus
55	BAMBI	Poly-His/Gln	E Coli
56	BCAN	Poly-His	Baculovirus
57	BCL10	Poly-His/Gln	E Coli
58	BGN	Poly-His	E Coli
59	BMP6	NA	Mammalian
60	BOC	Fc	Baculovirus
61	BOC	Poly-His	Baculovirus
62	BSDC1	Fc	Baculovirus
63	BSDC1	Poly-His/Gln	E Coli
64	BSG	Fc	Baculovirus
65	BSG	Fc	Baculovirus
66	BSG	Fc	Baculovirus
67	BSG	Fc	Mammalian
68	BSG	Poly-His	Baculovirus
69	BSG	Poly-His	Baculovirus
70	BSG	Poly-His/Gln	E Coli
71	BTLA	Fc	Mammalian
72	BTN2A1	Fc	Mammalian
73	BTN2A1	Poly-His	Baculovirus
74	BTN2A1	Poly-His	Mammalian
75	BTN2A1	Poly-His	E Coli
76	BTN2A2	Fc	Mammalian
77	BTN3A1	Fc	Mammalian
78	BTN3A2	Fc	Baculovirus
79	BTN3A2	Fc	Mammalian
80	BTN3A3	Fc	Mammalian
81	BTNL8	Fc	Mammalian
82	BTNL9	Fc	Mammalian
83	BTNL9	Fc	Mammalian
84	C10orf54	Fc	Baculovirus
85	C10orf54	Poly-His	Baculovirus
86	C10orf54	Poly-His	Mammalian
87	C11orf24	Fc	Baculovirus
88	C11orf83	Fc	Baculovirus
89	C11orf83	Fc	Baculovirus
90	C11orf83	Poly-His	E Coli
91	C15orf24	Poly-His	E Coli
92	C17orf99	Poly-His	Baculovirus
93	C19orf63	Fc	Baculovirus
94	C19orf63	Poly-His	Mammalian
95	C1orf159	Fc	Baculovirus
96	C1orf159	Poly-His	Baculovirus
97	C1orf187	Poly-His	Baculovirus
98	C1orf187	Poly-His	Mammalian
99	C1orf187	Poly-His	Baculovirus
100	C1RL	Poly-His	Mammalian
101	C20orf3	Poly-His	Baculovirus
102	C20orf70	Poly-His	Mammalian
103	C20orf70	Poly-His	Mammalian
104	C20orf70	Poly-His	Baculovirus
105	C2orf28	Fc	Baculovirus
106	C2orf28	Poly-His	Mammalian
107	C2orf28	Poly-His	E Coli
108	C2orf28	Poly-His	Mammalian
109	C2orf28	Poly-His	E Coli
110	C4orf7	Fc	Baculovirus
111	C4orf7	Poly-His	E Coli
112	C6orf15	Poly-His	E Coli
113	C6orf15	Poly-His	E Coli
114	C6orf15	Poly-His/Gln	E Coli
115	C6orf72	Poly-His	E Coli
116	CA9	Fc	Baculovirus
117	CA9	Fc	Baculovirus
118	CA9	Poly-His	Baculovirus
119	CA9	Poly-His	Baculovirus
120	CADM1	Poly-His/Gln	E Coli
121	CADM3	Fc	Mammalian
122	CADM3	Poly-His	Mammalian
123	CADM3	Poly-His	Mammalian
124	CADM3	Poly-His	Baculovirus
125	CARTPT	Fc	Baculovirus
126	CARTPT	Poly-His/Gln	E Coli
127	CBLN3	Fc	Baculovirus
128	CBLN4	Fc	Baculovirus
129	CBLN4	Poly-His	Baculovirus
130	CCDC104	Poly-His	E Coli
131	CCL1	Poly-His	Baculovirus
132	CCL11	Poly-His	Baculovirus
133	CCL11	Poly-His	E Coli
134	CCL15,CCL14	Fc	Baculovirus
135	CCL15,CCL14	None	E Coli
136	CCL15,CCL14	Poly-His	Baculovirus
137	CCL16	Fc	Baculovirus
138	CCL16	Fc	Baculovirus
139	CCL16	Poly-His	Baculovirus
140	CCL16	Poly-His	E Coli
141	CCL18	Poly-His	Baculovirus
142	CCL18	Poly-His	Mammalian
143	CCL18	Poly-His	E Coli
144	CCL19	Poly-His/Gln	E Coli
145	CCL20	Fc	Baculovirus
146	CCL20	Poly-His/Gln	E Coli
147	CCL21	Poly-His	E Coli
148	CCL24	Fc	Baculovirus
149	CCL24	Poly-His	Baculovirus
150	CCL24	Poly-His	E Coli
151	CCL24	Poly-His	Baculovirus
152	CCL24	Poly-His	E Coli
153	CCL25	Poly-His	E Coli
154	CCL3L1,CCL3L3	Fc	Baculovirus
155	CCL3L1,CCL3L3	Fc	Baculovirus
156	CCL3L1,CCL3L3	Fc	Baculovirus
157	CCL3L1,CCL3L3	Poly-His	Baculovirus
158	CCL3L1,CCL3L3	Poly-His	Baculovirus
159	CCL3L1,CCL3L3	Poly-His	E Coli
160	CCL7	Fc	Baculovirus
161	CCL7	Fc	Baculovirus
162	CCL7	Poly-His/Gln	E Coli
163	CCL7	Poly-His/Gln	E Coli
164	CD14	Poly-His	Mammalian
165	CD160	Fc	Mammalian
166	CD164L2	Poly-His	Baculovirus
167	CD177	Poly-His	Mammalian
168	CD177	Poly-His	Mammalian
169	CD19	Fc	Mammalian
170	CD2	Fc	Baculovirus
171	CD2	Fc	Mammalian
172	CD2	Poly-His	Baculovirus
173	CD2	Poly-His/Gln	E Coli
174	CD200	Fc	Mammalian
175	CD200	Fc	Mammalian
176	CD200R1	Fc	Mammalian
177	CD200R1	Fc	Mammalian
178	CD200R1	Fc	Mammalian
179	CD226	Fc	Mammalian
180	CD226	Fc	Mammalian
181	CD244	Fc	Baculovirus
182	CD244	Fc	Mammalian
183	CD244	Poly-His	Baculovirus
184	CD27	Fc	Baculovirus
185	CD27	Poly-His	Baculovirus
186	CD274	Fc	Mammalian
187	CD274	Fc	Mammalian
188	CD276	Fc	Baculovirus
189	CD276	Fc	Mammalian
190	CD276	Poly-His	Baculovirus
191	CD276	Poly-His	Mammalian
192	CD276	Fc	Mammalian
193	CD28	Fc	Mammalian
194	CD28	Fc	Mammalian
195	CD300A	Fc	Mammalian
196	CD300C	Fc	Mammalian
197	CD300C	Fc	Mammalian
198	CD300C	Poly-His	Baculovirus
199	CD300C	Poly-His/Gln	E Coli
200	CD300LB	Poly-His	Baculovirus
201	CD300LD	Fc	Mammalian
202	CD300LF	Fc	Baculovirus
203	CD300LF	Fc	Baculovirus
204	CD300LF	Fc	Mammalian
205	CD300LF	Fc	Mammalian
206	CD300LF	Poly-His	Baculovirus
207	CD300LG	Poly-His	Mammalian
208	CD320	Fc	Baculovirus
209	CD320	Poly-His	Mammalian
210	CD320	Poly-His	E Coli
211	CD320	Poly-His	Mammalian
212	CD33	Fc	Mammalian
213	CD33	Fc	Mammalian
214	CD4	Fc	Mammalian
215	CD40	Fc	Baculovirus
216	CD40	Poly-His	Baculovirus
217	CD40	Poly-His	Baculovirus
218	CD40	Poly-His	Baculovirus
219	CD40LG	Fc	Baculovirus
220	CD55	Poly-His	Mammalian
221	CD55	Poly-His	E Coli
222	CD58	Poly-His	Baculovirus
223	CD58	Poly-His	Mammalian
224	CD5L	Poly-His	Mammalian
225	CD7	Fc	Mammalian
226	CD80	Fc	Mammalian
227	CD80	Fc	Mammalian
228	CD83	Fc	Mammalian
229	CD84	Fc	Mammalian
230	CD86	Fc, Poly-His	Mammalian
231	CD99L2	Poly-His	E Coli
232	CDAN1	Poly-His/Gln	E Coli
233	CDAN1	Poly-His/Gln	E Coli
234	CDH16	Fc	Baculovirus
235	CDH19	Poly-His	E Coli
236	CDH23	Poly-His	E Coli
237	CDHR5	Poly-His	Baculovirus
238	CEACAM1	Fc	Mammalian
239	CEACAM1	Fc	Mammalian
240	CEACAM19	Fc	Baculovirus
241	CEACAM20	Fc	Mammalian
242	CEACAM3	Fc	Baculovirus
243	CEACAM3	Fc	Mammalian
244	CEACAM3	Poly-His	Baculovirus
245	CEACAM4	Fc	Mammalian
246	CEACAM5	Fc	Baculovirus
247	CEACAM5	Poly-His	Baculovirus
248	CEACAM6	Fc	Baculovirus
249	CEACAM6	Fc	Baculovirus
250	CEACAM6	Fc	Baculovirus
251	CEACAM6	Fc	Mammalian
252	CEACAM7	Fc	Baculovirus
253	CEACAM7	Poly-His	Baculovirus
254	CEACAM8	Fc	Mammalian
255	CER1	Fc	Baculovirus
256	CES3	Poly-His	Mammalian
257	CFP	Poly-His/Gln	E Coli
258	CHAD	Poly-His/Gln	E Coli
259	CHGA	Fc	Baculovirus
260	CHGA	Poly-His	Baculovirus
261	CHODL	Fc	Baculovirus
262	CHODL	Poly-His	Baculovirus
263	CHODL	Poly-His	Mammalian
264	CHRDL2	Poly-His	Baculovirus
265	CHST14	Poly-His	Mammalian
266	CLDN2	Poly-His	E Coli
267	CLEC1A	Poly-His	Baculovirus
268	CLEC1A	Poly-His	E Coli
269	CLEC1A	Poly-His	Mammalian
270	CLEC1A	Poly-His	Mammalian
271	CLEC1B	Poly-His	Baculovirus
272	CLEC1B	Poly-His	Mammalian
273	CLEC2D	Poly-His	Baculovirus
274	CLEC7A	Poly-His	E Coli
275	CLSTN3	Fc	Baculovirus
276	CLU	Fc	Baculovirus
277	CLU	Poly-His	Baculovirus
278	CNDP1	Fc	Baculovirus
279	CNDP1	Poly-His	Mammalian
280	CNIH	Poly-His	E Coli
281	CNPY3	Poly-His	Baculovirus
282	CNPY3	Poly-His/Gln	E Coli
283	CNPY4	Fc	Baculovirus
284	CNPY4	Poly-His	Baculovirus
285	CNPY4	Poly-His	E Coli
286	COLEC10	Poly-His/Gln	E Coli
287	COLEC12	Flag	Mammalian
288	Collagen, Type 1	None	Rat Tail
289	Collagen, Type 1	None	Rat Tail
290	CORT	Poly-His/Gln	E Coli
291	CORT	Poly-His/Gln	E Coli
292	CPA4	Poly-His	Baculovirus
293	CREG1	Poly-His	Baculovirus
294	CRELD1	Poly-His	Baculovirus
295	CRELD2	Poly-His	Baculovirus
296	CRELD2	Poly-His/Gln	E Coli
297	CRIM1	Poly-His	Baculovirus
298	CRISP3	Poly-His	Mammalian
299	CRISPLD2	Poly-His	E Coli
300	CRTAM	Fc	Mammalian
301	CSF3R	Fc	Baculovirus
302	CSRP2BP	Poly-His	E Coli
303	CST3	Fc	Baculovirus
304	CST3	Poly-His	Baculovirus
305	CST3	Poly-His	E Coli
306	CST3	Poly-His	E Coli
307	CST7	Poly-His	Mammalian
308	CST7	Poly-His	Mammalian
309	CST9L	Fc	Baculovirus
310	CTHRC1	Poly-His	Baculovirus
311	CTLA4	Fc	Mammalian
312	CTLA4	Fc	Mammalian
313	CTSL2	Poly-His	Baculovirus
314	CTSL2	Poly-His/Gln	E Coli
315	CX3CL1	Poly-His	Mammalian
316	CXADR	Fc	Baculovirus
317	CXADR	Fc	Mammalian
318	CXADR	Fc	Mammalian
319	CXADR	Poly-His	Baculovirus
320	CXADR	Poly-His	E Coli
321	CXCL1	Fc	Baculovirus
322	CXCL1	Fc	Baculovirus
323	CXCL1	Poly-His	E Coli
324	CXCL10	Poly-His	E Coli
325	CXCL12	Fc	Baculovirus
326	CXCL12	Poly-His	Baculovirus
327	CXCL14	None	E Coli
328	CXCL14	Poly-His	E Coli
329	CXCL15	Fc	Baculovirus
330	CXCL16	Poly-His/Gln	E Coli
331	CXCL17	Fc	Baculovirus
332	CXCL3	Fc	Baculovirus
333	CXCL3	Fc	Baculovirus
334	CXCL3	Fc	Baculovirus
335	CXCL3	Poly-His	Baculovirus
336	CXCL5	Poly-His/Gln	E Coli
337	CXCL9	Poly-His	Baculovirus
338	CXCL9	Poly-His	E Coli
339	CYTL1	Poly-His	E Coli
340	DCD	Poly-His	Baculovirus
341	DDOST	Poly-His	E Coli
342	DDR1	Fc	Mammalian
343	DEFA1	Fc	Baculovirus
344	DEFA1	Poly-His/Gln	E Coli
345	DEFA4	Poly-His/Gln	E Coli
346	DEFA5	Poly-His	Baculovirus
347	DEFA6	Fc	Baculovirus
348	DEFA6	Poly-His	E Coli
349	DEFB1	Fc	Baculovirus
350	DEFB119	Poly-His/Gln	E Coli
351	DEFB127	Poly-His	E Coli
352	DEFB132	Poly-His	E Coli
353	DEFB4A	Fc	Baculovirus
354	DHRS9	Poly-His/Gln	E Coli
355	DKK2	Poly-His	E Coli
356	DKK3	Poly-His/Gln	E Coli
357	DLK1	Poly-His	Baculovirus
358	DLK1	Poly-His	Mammalian
359	DLK1	Poly-His	Baculovirus
360	DLL1	Poly-His	Mammalian
361	DLL1	Poly-His	Baculovirus
362	DLL1	Poly-His	Baculovirus
363	DLL1	Poly-His	Baculovirus
364	DLL4	Poly-His	Baculovirus
365	DNASE1	None	Mammalian
366	DPEP1	Poly-His	Baculovirus
367	EDA2R	Fc	Mammalian
368	EDA2R	Poly-His	Baculovirus
369	EDA2R	Poly-His/Gln	E Coli
370	EDAR	Fc	Mammalian
371	EEF1D	Poly-His/Gln	E Coli
372	EFNA1	Fc	Baculovirus
373	EFNA4	Poly-His	Mammalian
374	EFNA4	Poly-His	Baculovirus
375	EFNB1	Fc	Baculovirus
376	EFNB1	Fc	Baculovirus
377	EFNB1	Poly-His	Baculovirus
378	EFNB1	Poly-His/Gln	E Coli
379	EFNB1	Poly-His/Gln	E Coli
380	EFNB2	Fc	Baculovirus
381	EFNB2	Fc	Baculovirus
382	EFNB2	Poly-His	Baculovirus
383	EFNB3	Poly-His	Baculovirus
384	EFNB3	Poly-His	Baculovirus
385	EGFL7	Poly-His	E Coli
386	ELTD1	Fc	Baculovirus
387	EMCN	Poly-His/Gln	E Coli
388	EMR3	Fc	Baculovirus
389	ENDOU	Fc	Baculovirus
390	ENPP5	Fc	Baculovirus
391	ENPP5	Poly-His	Baculovirus
392	ENPP6	Poly-His	Mammalian
393	ENPP7	Fc	Baculovirus
394	EPGN	Poly-His	Baculovirus
395	EPGN	Poly-His/Gln	E Coli
396	EPHA4	Fc	Baculovirus
397	EPHA4	Poly-His	Baculovirus
398	EPHA7	Fc	Baculovirus
399	EPHB4	Fc	Baculovirus
400	EPHB4	Poly-His	Baculovirus
401	EPHB4	Poly-His	Baculovirus
402	EPHB6	Poly-His	Baculovirus
403	EPOR	Poly-His	Baculovirus
404	EPOR	Poly-His	Mammalian
405	EPOR	Poly-His	E Coli
406	ERBB2	Fc	Baculovirus
407	ERMAP	Fc	Mammalian
408	ERO1L	Fc	Baculovirus
409	ERO1L	Poly-His	Baculovirus
410	ERP27	Fc	Baculovirus
411	ERP44	Poly-His	Baculovirus
412	ESAM	Fc	Mammalian
413	ESAM	Poly-His	Mammalian
414	ESM1	Poly-His	E Coli
415	ESM1	Poly-His	Baculovirus
416	EVI2A	Fc	Baculovirus
417	EVI2A	Poly-His	Baculovirus
418	EVI2A	Poly-His	E Coli
419	EVI2B	Poly-His	Baculovirus
420	F11R	Fc	Baculovirus
421	F11R	Fc	Baculovirus
422	F11R	Fc	Baculovirus
423	F11R	Fc	Mammalian
424	F11R	Poly-His	Mammalian
425	F11R	Poly-His	E Coli
426	F3	Fc	Baculovirus
427	F3	Fc	Baculovirus
428	F3	None	Mammalian
429	F3	Poly-His	Baculovirus
430	F3	Poly-His	Mammalian
431	F3	Poly-His	Baculovirus
432	FAIM3	Fc	Mammalian
433	FAM150B	Poly-His/Gln	E Coli
434	FAM151A	Poly-His	Baculovirus
435	FAM159A	Poly-His/Gln	E Coli
436	FAM159A	Poly-His/Gln	E Coli
437	FAM174A	Fc	Baculovirus
438	FAM180A	Poly-His/Gln	E Coli
439	FAM3B	Poly-His	E Coli
440	FCGRT	Poly-His	Mammalian
441	FCN1	Poly-His	Baculovirus
442	FCN3	Poly-His	Mammalian
443	FCRL1	Fc	Mammalian
444	FCRL2	Fc	Mammalian
445	FCRL3	Fc	Mammalian
446	FCRL4	Fc	Mammalian
447	FCRL5	Fc	Mammalian
448	FCRL5	Fc	Mammalian
449	FCRL6	Fc	Mammalian
450	FCRLA	Fc	Mammalian
451	FGF14	Poly-His	E Coli
452	FGF17	Poly-His	E Coli
453	FGF19	Fc	Baculovirus
454	FGF19	Poly-His	Baculovirus
455	FGF19	Poly-His	E Coli
456	FGF19	Poly-His/Gln	E Coli
457	FGF19	Poly-His/Gln	E Coli
458	FGF21	Poly-His	Mammalian
459	FGF21	Poly-His	Baculovirus
460	FGF21	Poly-His/Gln	E Coli
461	FGF22	Poly-His/Gln	E Coli
462	FGF22	Poly-His/Gln	E Coli
463	FGF23	Poly-His/Gln	E Coli
464	FGF8	Poly-His	E Coli
465	FGFBP2	Poly-His/Gln	E Coli
466	FGFBP2	Poly-His/Gln	E Coli
467	FGFR1	Fc	Baculovirus
468	FGFR1	Fc	Baculovirus
469	FGFR1	Fc	Baculovirus
470	FGFR4	Fc	Baculovirus
471	FGFR4	Fc	Baculovirus
472	FGFR4	Poly-His	Baculovirus
473	FGFRL1	Poly-His	Mammalian
474	FGFRL1	Poly-His	Baculovirus
475	FGFRL1	Poly-His	Mammalian
476	FKBP11	Poly-His	Mammalian
477	FKBP11	Poly-His	Mammalian
478	FKBP11	Poly-His	Baculovirus
479	FKBP14	Fc	Baculovirus
480	FKBP14	Fc	Baculovirus
481	FKBP14	Poly-His	Baculovirus
482	FKBP14	Poly-His	Mammalian
483	FKBP14	Poly-His	E Coli
484	FKBP14	Poly-His	E Coli
485	FKBP7	Fc	Baculovirus
486	FKBP7	Poly-His	Baculovirus
487	FKBP7	Poly-His	E Coli
488	FKBP7	Poly-His	Mammalian
489	FKBP7	Poly-His	Baculovirus
490	FKBP7	Poly-His	E Coli
491	FLRT1	Poly-His	Mammalian
492	FLRT3	Poly-His	Baculovirus
493	FN1	None	NA
494	FSTL1	Poly-His	Baculovirus
495	FSTL1	Poly-His/Gln	E Coli
496	FSTL3	Poly-His	Mammalian
497	FSTL3	Poly-His	Baculovirus
498	FSTL5	Fc	Baculovirus
499	FXYD5	Poly-His/Gln	E Coli
500	FZD2	Poly-His	E Coli
501	GC	Fc	Baculovirus
502	GC	Poly-His	Mammalian
503	GC	Poly-His	E Coli
504	GDF9	Poly-His	E Coli
505	GDF9	Poly-His	E Coli
506	GDNF	NA	E Coli
507	GFRA1	Poly-His/Gln	E Coli
508	GFRA3	Fc	Baculovirus
509	GFRA3	Poly-His	Baculovirus
510	GHR	NA	E Coli
511	GKGM353	Fc	Baculovirus
512	GKN1	Poly-His	Baculovirus
513	GKN1	Poly-His	Mammalian
514	GNRH1	Poly-His	E Coli
515	GPA33	Fc	Baculovirus
516	GPA33	Fc	Mammalian
517	GPA33	Poly-His	Baculovirus
518	GPR114	Poly-His/Gln	E Coli
519	GPR56	Fc	Baculovirus
520	GPR56	Poly-His	Baculovirus
521	GPR56	Poly-His	Mammalian
522	GPR97	Fc	Baculovirus
523	GPX7	Fc	Baculovirus
524	GPX8	Poly-His	Baculovirus
525	GREM1	Poly-His	E Coli
526	GREM1	Poly-His	E Coli
527	GSG1	Poly-His	E Coli
528	GVEI466	Fc	Baculovirus
529	GZMB	Fc	Baculovirus
530	HAVCR2	Fc	Mammalian
531	HAVCR2	Fc	Mammalian
532	HEPACAM2	Fc	Mammalian
533	HGF	None	Mammalian
534	HIDE1	Fc	Mammalian
535	HRG	Poly-His	Baculovirus
536	HRG	Poly-His	Mammalian
537	HTN3	Fc	Baculovirus
538	HTN3	Poly-His	E Coli
539	IAPP	Fc	Baculovirus
540	ICAM1	Fc	Mammalian
541	ICAM1	Fc	Mammalian
542	ICAM3	Fc	Mammalian
543	ICOS	Fc	Mammalian
544	ICOS	Fc	Mammalian
545	ICOS	Poly-His/Gln	E Coli
546	IFNA1	Fc	Baculovirus
547	IFNA1	Poly-His	Baculovirus
548	IFNA10	Fc	Baculovirus
549	IFNA17	Poly-His	E Coli
550	IFNA5	Fc	Baculovirus
551	IFNA5	Fc	Baculovirus
552	IFNA5	Poly-His	Baculovirus
553	IFNA5	Poly-His	Baculovirus
554	IFNA6	Fc	Baculovirus
555	IFNA6	Poly-His	E Coli
556	IFNA6	Poly-His	Baculovirus
557	IFNA6	Poly-His	Baculovirus
558	IFNA7	Fc	Baculovirus
559	IFNA8	Fc	Baculovirus
560	IFNA8	Poly-His	E Coli
561	IFNA8	Poly-His	Baculovirus
562	IFNG	None	E Coli
563	IFNW1	Fc	Baculovirus
564	IFNW1	Fc	Baculovirus
565	IGFBP3	Fc	Mammalian
566	IGFBP3	Poly-His	Baculovirus
567	IGFBP4	Poly-His	Mammalian
568	IGFBP4	Poly-His	Baculovirus
569	IGFBP4	Poly-His	Mammalian
570	IGFBP5	Fc	Baculovirus
571	IGFBP5	Poly-His	E Coli
572	IGFBP5	Poly-His	E Coli
573	IGFBP6	Poly-His	Baculovirus
574	IGFBP6	Poly-His	Mammalian
575	IGFBP7	Poly-His	Baculovirus
576	IGFBP7	Poly-His/Gln	E Coli
577	IGFL1	Poly-His	Mammalian
578	IGFL1	Poly-His	Mammalian
579	IGFL1	Poly-His	E Coli
580	IGFL1	Poly-His	E Coli
581	IGFL1	Poly-His	E Coli
582	IGFL3	Poly-His	E Coli
583	IGFL3	Poly-His	E Coli
584	IGSF11	Fc	Mammalian
585	IGSF6	Fc	Mammalian
586	IL10	Fc	Baculovirus
587	IL10	Fc	Baculovirus
588	IL10	Poly-His	Baculovirus
589	IL10	Poly-His	Mammalian
590	IL10	Poly-His	Mammalian
591	IL10RA	Poly-His	Mammalian
592	IL10RB	Fc	Baculovirus
593	IL10RB	Fc	Baculovirus
594	IL10RB	Poly-His	Baculovirus
595	IL10RB	Poly-His	Baculovirus
596	IL10RB	Poly-His	Mammalian
597	IL13RA2	Fc	Baculovirus
598	IL15	Poly-His	Mammalian
599	IL17A	Fc	Baculovirus
600	IL17B	Poly-His/Gln	E Coli
601	IL17C	Poly-His	E Coli
602	IL17D	Poly-His/Gln	E Coli
603	IL17D	Poly-His/Gln	E Coli
604	IL17D	Poly-His/Gln	E Coli
605	IL17F	Poly-His	Baculovirus
606	IL17F	Poly-His	Mammalian
607	IL17F	Poly-His	E Coli
608	IL17F	Poly-His/Gln	E Coli
609	IL17RA	Fc	Baculovirus
610	IL17RB	Poly-His	Mammalian
611	IL17RC	Poly-His	Baculovirus
612	IL19	Fc	Baculovirus
613	IL19	Fc	Baculovirus
614	IL19	Poly-His	Baculovirus
615	IL19	Poly-His	Baculovirus
616	IL1F5	Fc	Baculovirus
617	IL1F5	Poly-His	Baculovirus
618	IL1F5	Poly-His/Gln	E Coli
619	IL1F6	Poly-His/Gln	E Coli
620	IL1R2	Poly-His	Baculovirus
621	IL1R2	Poly-His	Mammalian
622	IL1RAP	Poly-His	Baculovirus
623	IL1RAP	Poly-His	Mammalian
624	IL1RL1	Fc	Baculovirus
625	IL1RL1	Poly-His	E Coli
626	IL20	Fc	Baculovirus
627	IL20RA	Fc	Baculovirus
628	IL20RA	Poly-His	Baculovirus
629	IL20RB	Fc	Baculovirus
630	IL20RB	Fc	Baculovirus
631	IL20RB	Poly-His	Baculovirus
632	IL20RB	Poly-His	Mammalian
633	IL20RB	Poly-His	Baculovirus
634	IL21R	Poly-His	Baculovirus
635	IL21R	Poly-His	Baculovirus
636	IL22	Fc	Baculovirus
637	IL22	Fc	Baculovirus
638	IL22	Poly-His	Baculovirus
639	IL22	Poly-His	Baculovirus
640	IL22	Poly-His	Baculovirus
641	IL22	Poly-His	Mammalian
642	IL22	Poly-His	Mammalian
643	IL22	Poly-His/Gln	E Coli
644	IL22RA2	Fc	Baculovirus
645	IL22RA2	Fc	Baculovirus
646	IL27RA	Poly-His	Mammalian
647	IL27RA	Poly-His	Mammalian
648	IL27RA	Poly-His	Mammalian
649	IL2RB	None	Baculovirus
650	IL2RB	Poly-His	Baculovirus
651	IL2RB	Poly-His	Mammalian
652	IL31RA	Fc	Baculovirus
653	IL31RA	Fc	Baculovirus
654	IL31RA	Poly-His	Baculovirus
655	IL31RA	Poly-His	Baculovirus
656	IL4	None	E Coli
657	IL4I1	Fc	Baculovirus
658	INSL3	Fc	Baculovirus
659	INSL3	Poly-His	Baculovirus
660	INSL4	Fc	Baculovirus
661	INSL4	Poly-His	Baculovirus
662	INSL4	Poly-His	E Coli
663	INSL5	Fc	Baculovirus
664	INSL5	None	E Coli
665	ISLR	Poly-His	Mammalian
666	ISLR	Poly-His	E Coli
667	ITGA10	Fc	Baculovirus
668	ITGA10	Poly-His	E Coli
669	ITM2B	Poly-His	E Coli
670	IZUMO1	Fc	Mammalian
671	JAM2	Fc	Baculovirus
672	JAM2	Fc	Baculovirus
673	JAM2	Fc	Baculovirus
674	JAM2	Fc	Baculovirus
675	JAM2	Fc	Mammalian
676	JAM2	Fc	Mammalian
677	JAM2	Fc	Mammalian
678	JAM2	Poly-His	Mammalian
679	JAM2	Poly-His	Baculovirus
680	JAM3	Fc	Baculovirus
681	JAM3	Fc	Baculovirus
682	JAM3	Fc	Baculovirus
683	JAM3	Fc	Mammalian
684	JAM3	Fc	Mammalian
685	JAM3	Poly-His	Baculovirus
686	JAM3	Poly-His	Mammalian
687	JAM3	Poly-His	Baculovirus
688	JAM3	Poly-His	Baculovirus
689	KAZALD1	Fc	Baculovirus
690	KAZALD1	Poly-His	Baculovirus
691	KAZALD1	Poly-His	Mammalian
692	KDELC1	Poly-His	Baculovirus
693	KIR2DL3	Fc	Mammalian
694	KIR3DL1	Fc	Mammalian
695	KLK11	Fc	Baculovirus
696	KLK11	Fc	Baculovirus
697	KLK11	Poly-His	Mammalian
698	KLK12	Poly-His	Mammalian
699	KLK8	Fc	Baculovirus
700	KLK8	Poly-His	Mammalian
701	KLK8	Poly-His	E Coli
702	KLK8	Poly-His	Baculovirus
703	KLK8	Poly-His/Gln	E Coli
704	KTELC1	Poly-His	Mammalian
705	KTELC1	Poly-His	Mammalian
706	LAIR1	Fc	Mammalian
707	LAMP2	Fc	Baculovirus
708	LAMP2	Poly-His	Baculovirus
709	LAMP2	Poly-His	Mammalian
710	LAMP2	Poly-His	Mammalian
711	LAMP2	Poly-His	Mammalian
712	LAYN	Poly-His/Gln	E Coli
713	LBP	Poly-His	Mammalian
714	LBP	Poly-His	Mammalian
715	LCN1	Fc	Baculovirus
716	LCN1	Fc	Baculovirus
717	LCN1	Poly-His	E Coli
718	LECT1	Poly-His/Gln	E Coli
719	LEFTY2	Poly-His/Gln	E Coli
720	LEP	Fc	Mammalian
721	LEP	None	E Coli
722	LILRB2	Fc	Mammalian
723	LRIG3	Poly-His	Baculovirus
724	LRP10	Poly-His	Baculovirus
725	LRRC3B	Fc	Baculovirus
726	LRRC3B	Fc	Baculovirus
727	LRRN1	Fc	Baculovirus
728	LRRN1	Fc	Baculovirus
729	LRRN4CL	Poly-His	Baculovirus
730	LRRN4CL	Poly-His	Mammalian
731	LRRN4CL	Poly-His	E Coli
732	LRRN4CL	Poly-His	Baculovirus
733	LRRN4CL	Poly-His	Mammalian
734	LRRN4CL	Poly-His	E Coli
735	LRRTM1	Fc	Baculovirus
736	LRRTM1	Poly-His	Mammalian
737	LRRTM1	Poly-His	E Coli
738	LRRTM3	Poly-His	E Coli
739	LSAMP	Fc	Mammalian
740	LSR	Fc	Mammalian
741	LTA	None	E Coli
742	LTB	Fc	Baculovirus
743	LTBR	Poly-His	E Coli
744	LUM	Fc	Baculovirus
745	LUM	Poly-His	Baculovirus
746	LUZP2	Poly-His/Gln	E Coli
747	LY6D	Fc	Baculovirus
748	LY6D	Fc	Baculovirus
749	LY6D	Poly-His	Baculovirus
750	LY6D	Poly-His	Mammalian
751	LY6D	Poly-His	E Coli
752	LY6G6C	Poly-His	Mammalian
753	LY6G6C	Poly-His	E Coli
754	LY6G6D	Fc	Mammalian
755	LY6G6D	Fc	Mammalian
756	LY6H	Poly-His	E Coli
757	LY86	Fc	Baculovirus
758	LYG1	Poly-His	E Coli
759	LYNX1	Fc	Mammalian
760	LYNX1	Poly-His	Mammalian
761	LYNX1	Poly-His	E Coli
762	LYPD2	Fc	Baculovirus
763	LYPD2	Poly-His	E Coli
764	LYPD2	Poly-His	Mammalian
765	LYPD2	Poly-His	E Coli
766	LYPD3	Fc	Baculovirus
767	LYPD3	Poly-His	Baculovirus
768	LYPD3	Poly-His	Mammalian
769	LYPD3	Poly-His	Mammalian
770	LYPD3	Poly-His	Mammalian
771	LYPD5	Fc	Baculovirus
772	LYPD5	Fc	Baculovirus
773	LYPD5	Poly-His	Baculovirus
774	LYPD5	Poly-His	Mammalian
775	LYPD5	Poly-His	E Coli
776	LYPD6	Fc	Baculovirus
777	LYPD6	Poly-His	Baculovirus
778	LYPD6	Poly-His/Gln	E Coli
779	LYPD6B	Poly-His	Baculovirus
780	LYPD6B	Poly-His/Gln	E Coli
781	LYVE1	Poly-His	E Coli
782	MAG	Poly-His	Mammalian
783	MAGT1	Fc	Baculovirus
784	MAGT1	Poly-His	Mammalian
785	MAN1B1	Poly-His	Mammalian
786	MANSC1	Fc	Baculovirus
787	MDK	Fc	Baculovirus
788	MDK	Poly-His/Gln	E Coli
789	MEGF9	Poly-His	Baculovirus
790	MEP1A	Fc	Baculovirus
791	MEP1A	Poly-His/Gln	E Coli
792	MEP1A	Poly-His/Gln	E Coli
793	MESDC2	Poly-His	Baculovirus
794	MESDC2	Poly-His	E Coli
795	MESDC2	Poly-His	E Coli
796	MET	Fc	Mammalian
797	METTL7A	Poly-His/Gln	E Coli
798	MFAP3	Fc	Mammalian
799	MFAP3L	Fc	Mammalian
800	MFAP4	Poly-His	Baculovirus
801	MFAP5	Poly-His	Baculovirus
802	MGP	Poly-His/Gln	E Coli
803	MIA	Fc	Baculovirus
804	MIA3 (murine)	Fc	Baculovirus
805	MIA3 (murine)	Poly-His	Baculovirus
806	MIA3 (murine)	Poly-His	Mammalian
807	MINPP1	Poly-His	Baculovirus
808	MINPP1	Poly-His	Mammalian
809	MINPP1	Poly-His	Baculovirus
810	MLN	Fc	Baculovirus
811	MME	None	Mammalian
812	MOG	Fc	Baculovirus
813	MOG	Fc	Mammalian
814	MOG	Poly-His	Baculovirus
815	MPZ	Fc	Mammalian
816	MPZL1	Fc	Baculovirus
817	MPZL1	Fc	Mammalian
818	MPZL1	Poly-His	E Coli
819	MPZL2	Fc	Baculovirus
820	MPZL2	Poly-His	Mammalian
821	MPZL3	Fc	Baculovirus
822	MPZL3	Fc	Baculovirus
823	MPZL3	Fc	Mammalian
824	MSMB	Poly-His	E Coli
825	MSMB	Poly-His	E Coli
826	MSRB3	Poly-His	Baculovirus
827	MST1	None	Mammalian
828	MST1R	Fc	Mammalian
829	MUC15	Fc	Baculovirus
830	MUC20	Fc	Baculovirus
831	MUC20	Poly-His	Baculovirus
832	MUC20	Poly-His/Gln	E Coli
833	MUCL1	Fc	Baculovirus
834	MUCL1	Fc	Baculovirus
835	MUCL1	Fc	Baculovirus
836	MUCL1	Poly-His	Baculovirus
837	MUCL1	Poly-His/Gln	E Coli
838	MUP (murine)	Poly-His	Baculovirus
839	MUP (murine)	Poly-His	Mammalian
840	MUP (murine)	Poly-His	Baculovirus
841	MXRA8	Fc	Mammalian
842	NCR2	Fc, Poly-His	Mammalian
843	NCR3	Fc	Mammalian
844	NCR3	Fc	Mammalian
845	NCR3	Fc	Mammalian
846	NCSTN	Poly-His	Baculovirus
847	NEGR1	Fc	Mammalian
848	NELL2	Fc	Baculovirus
849	NFAM1	Fc	Mammalian
850	NFAM1	Fc	Mammalian
851	NGFR	Fc, Poly-His	Mammalian
852	NGFR	Fc, Poly-His	Mammalian
853	NLGN4X	Poly-His	Baculovirus
854	NLGN4X	Poly-His	Baculovirus
855	NOV	Poly-His	Baculovirus
856	NOV	Poly-His/Gln	E Coli
857	NPC2	Poly-His	Baculovirus
858	NPC2	Poly-His	E Coli
859	NPDC1	Fc (mIgG2a)	Mammalian
860	NPTN	Fc	Baculovirus
861	NPTN	Fc	Mammalian
862	NPTN	Poly-His	Baculovirus
863	NRG1	NA	Mammalian
864	NRG1	None	E Coli
865	NRN1	Fc	Baculovirus
866	NRN1	Poly-His	Baculovirus
867	NRN1	Poly-His	Mammalian
868	NRN1L	Poly-His	E Coli
869	NRN1L	Poly-His	E Coli
870	NRTN	NA	E Coli
871	NRTN	NA	E Coli
872	NRTN	None	Mammalian
873	NRTN	None	E Coli
874	NTF3	NA	E Coli
875	NTF4	Fc	Baculovirus
876	NTF4	NA	E Coli
877	NTM	Fc	Mammalian
878	NTM	Poly-His	Mammalian
879	NTM	Poly-His	Mammalian
880	NTM	Poly-His	Baculovirus
881	NTM	Poly-His	Mammalian
882	NTNG1	Poly-His	Baculovirus
883	NXPH3	Fc	Baculovirus
884	NXPH4	Poly-His/Gln	E Coli
885	NXPH4	Poly-His/Gln	E Coli
886	OBP2B	Fc	Baculovirus
887	OBP2B	Poly-His	Baculovirus
888	OBP2B	Poly-His	Mammalian
889	OGN	Fc	Baculovirus
890	OGN	Poly-His	Baculovirus
891	OLFM4	Poly-His	Mammalian
892	OLFM4	Poly-His	Mammalian
893	OLFM4	Poly-His	Mammalian
894	OMD	Fc	Baculovirus
895	OMG	Poly-His	Baculovirus
896	OSTM1	Poly-His	Baculovirus
897	OTOR	Poly-His	Baculovirus
898	Oxidized LDL	None	Human Plasma
899	PACAP	Fc	Baculovirus
900	PACAP	Poly-His	Mammalian
901	PACAP	Poly-His	E Coli
902	PARM1	Fc	Baculovirus
903	PARM1	Fc	Baculovirus
904	PARM1	Poly-His	Baculovirus
905	PCDH12	Poly-His	Baculovirus
906	PCDHGA12	Poly-His	Baculovirus
907	PCYOX1L	Fc	Baculovirus
908	PCYOX1L	Poly-His	Baculovirus
909	PDCD1	Fc	Mammalian
910	PDCD1	Fc	Mammalian
911	PDGFC	Fc	Baculovirus
912	PDGFRB	Fc	Baculovirus
913	PDGFRB	Poly-His	Baculovirus
914	PDGFRL	Poly-His	E Coli
915	PEA15	Poly-His/Gln	E Coli
916	PEBP4	Fc	Baculovirus
917	PEBP4	Fc	Baculovirus
918	PEBP4	Poly-His	E Coli
919	PGC	Poly-His	E Coli
920	PGF	Poly-His	E Coli
921	PGLYRP1	Poly-His	E Coli
922	PI16	Fc	Baculovirus
923	PI16	Poly-His	Mammalian
924	PI16	Poly-His	E Coli
925	PI3	Poly-His	Baculovirus
926	PI3	Poly-His	Mammalian
927	PIK3IP1	Poly-His	Baculovirus
928	PIK3IP1	Poly-His	Baculovirus
929	PIKR2786	Poly-His/Gln	E Coli
930	PIKR2786	Poly-His/Gln	E Coli
931	PILRA	Fc	Mammalian
932	PILRA	Fc (mIgG2a)	Mammalian
933	PILRA	Fc (mIgG2a)	Mammalian
934	PILRA	Fc (mIgG2a)	Mammalian
935	PILRA	Fc (mIgG2a)	Mammalian
936	PILRB	Fc	Mammalian
937	PILRB	Fc	Mammalian
938	PLA2G10	Poly-His/Gln	E Coli
939	PLA2G12A	Poly-His/Gln	E Coli
940	PLA2G12B	Poly-His/Gln	E Coli
941	PLA2G2D	Poly-His	E Coli
942	PLAT	Poly-His	NA
943	PLG	None	Human Plasma
944	PLG (murine)	Poly-His	NA
945	PNOC	Poly-His	E Coli
946	PODN	Poly-His	Mammalian
947	PODXL2	Poly-His	Baculovirus
948	POMC	Poly-His	Baculovirus
949	POMGNT1	Poly-His	Mammalian
950	PPBP	Poly-His	Baculovirus
951	PPY	Fc	Baculovirus
952	PPY	Poly-His	E Coli
953	PPY	Poly-His	E Coli
954	PRG3	Poly-His/Gln	E Coli
955	PRH1	Fc	Baculovirus
956	PRH1	Fc	Baculovirus
957	PRH1	Poly-His	Baculovirus
958	PRH1	Poly-His	Baculovirus
959	PRH1	Poly-His	Mammalian
960	PROK1	Fc	Baculovirus
961	PROK1	Fc	Mammalian
962	PROK1	Poly-His	E Coli
963	PRRT3	Poly-His	Baculovirus
964	PRSS27	Poly-His	Mammalian
965	PSCA	Fc	Baculovirus
966	PSG11	Fc	Mammalian
967	PSG11	Fc	Mammalian
968	PSG4	Fc	Mammalian
969	PSG5	Fc	Mammalian
970	PSG7	Fc	Mammalian
971	PSPN	NA	E Coli
972	PTH	Fc	Baculovirus
973	PTHLH	Fc	Baculovirus
974	PTHLH	Poly-His	E Coli
975	PTN	Fc	Baculovirus
976	PTN	Poly-His	Mammalian
977	PTN	Poly-His	E Coli
978	PTPRC	Poly-His	Baculovirus
979	PVR	Fc	Baculovirus
980	PVR	Fc	Mammalian
981	PVR	Poly-His	Mammalian
982	PVRL1	Fc	Mammalian
983	PVRL2	Fc	Mammalian
984	PVRL3	Fc	Mammalian
985	PVRL4	Fc	Mammalian
986	RCN3	Fc	Baculovirus
987	RCN3	Poly-His	Baculovirus
988	RCN3	Poly-His	Baculovirus
989	REG1A	Fc	Baculovirus
990	REG1A	Poly-His	Baculovirus
991	REG1A	Poly-His	E Coli
992	REG1B	Poly-His	Mammalian
993	REG1B	Poly-His/Gln	E Coli
994	REG3A	Fc	Baculovirus
995	REG3A	Poly-His	Baculovirus
996	REG3A	Poly-His	Mammalian
997	REG3A	Poly-His/Gln	E Coli
998	REG3G	Poly-His	Mammalian
999	REG3G	Poly-His	E Coli
1000	REG4	Poly-His	Mammalian
1001	REG4	Poly-His	E Coli
1002	RETN	None	E Coli
1003	RETN	None	E Coli
1004	RETN	Poly-His	E Coli
1005	RETN	Poly-His	E Coli
1006	RETN	Poly-His	E Coli
1007	RETN	Poly-His	E Coli
1008	RETN	Poly-His/Gln	E Coli
1009	Retnla	Poly-His	E Coli
1010	Retnla	Poly-His	E Coli
1011	RETNLB	Fc	Baculovirus
1012	RETNLB	Poly-His	E Coli
1013	RETNLB	Poly-His	E Coli
1014	RNASE7	Fc	Baculovirus
1015	RNASE7	Poly-His/Gln	E Coli
1016	RNFT2	Poly-His	E Coli
1017	ROBO4	Fc	Baculovirus
1018	ROR1	Fc	Baculovirus
1019	RTN4R	Fc	Baculovirus
1020	SBSN	Fc	Baculovirus
1021	SBSN	Fc	Baculovirus
1022	SBSN	Poly-His	Baculovirus
1023	SBSN	Poly-His	E Coli
1024	SCG3	Fc	Baculovirus
1025	SCG3	Poly-His	Baculovirus
1026	SCG3	Poly-His	E Coli
1027	SCG5	Fc	Baculovirus
1028	SCG5	Poly-His	E Coli
1029	SCGB1A1	Fc	Baculovirus
1030	SCGB1A1	Poly-His	Baculovirus
1031	SCGB1A1	Poly-His	Mammalian
1032	SCGB1A1	Poly-His	E Coli
1033	SCGB1A1	Poly-His	E Coli
1034	SCGB1A1	Poly-His	E Coli
1035	SCGB1A1	Poly-His	E Coli
1036	SCGB1A1	Poly-His	E Coli
1037	SCGB1D2	Poly-His	E Coli
1038	SCGB2A1	Poly-His	E Coli
1039	SCGB2A1	Poly-His	E Coli
1040	SCGB2A2	Fc	Baculovirus
1041	SCGB2A2	Poly-His	Baculovirus
1042	SCN1B	Fc	Baculovirus
1043	SCN1B	Fc	Mammalian
1044	SCN2B	Fc	Mammalian
1045	SCN2B	Poly-His	E Coli
1046	SCN3B	Fc	Mammalian
1047	SCPEP1	Poly-His	Baculovirus
1048	SCRG1	Fc	Baculovirus
1049	SCRG1	Fc	Baculovirus
1050	SCRG1	Fc	Baculovirus
1051	SCRG1	Poly-His	Mammalian
1052	SCRG1	Poly-His	Baculovirus
1053	SCRG1	Poly-His/Gln	E Coli
1054	SDF2L1	Fc	Baculovirus
1055	SDF2L1	Poly-His	Mammalian
1056	SEMA4A	Fc	Mammalian
1057	SEMA4B	Fc	Baculovirus
1058	SEMA6B	Poly-His	Mammalian
1059	SERPINA3	Fc	Baculovirus
1060	SERPINA3	Poly-His	Baculovirus
1061	SERPINA3	Poly-His	Mammalian
1062	SERPINA5	Poly-His	Mammalian
1063	SERPINA9	Poly-His	Mammalian
1064	SERPINE1	Poly-His	Baculovirus
1065	SERPINI1	Fc	Baculovirus
1066	SERPINI1	Poly-His	Baculovirus
1067	SFRP2	Poly-His	Mammalian
1068	SFTA2	Fc	Baculovirus
1069	SFTPD	Fc	Baculovirus
1070	SGCE	Poly-His	Mammalian
1071	SHH	None	E Coli
1072	SHISA2	Fc	Baculovirus
1073	SIDT2	Fc	Baculovirus
1074	SIDT2	Fc	Baculovirus
1075	SIDT2	Poly-His	Mammalian
1076	SIGLEC14	Fc	Baculovirus
1077	SIGLEC5	Fc	Mammalian
1078	SIGLEC6	Fc	Mammalian
1079	SIGLEC7	Fc	Mammalian
1080	SIGLEC8	Fc	Mammalian
1081	SIGLEC9	Fc	Mammalian
1082	SIL1	Fc	Baculovirus
1083	SIL1	Poly-His	Mammalian
1084	SIRPA	Fc	Mammalian
1085	SIRPA	Fc	Mammalian
1086	SIRPB2	Fc	Mammalian
1087	SIT1	Fc	Baculovirus
1088	SLAMF1	Fc	Mammalian
1089	SLAMF6	Fc	Baculovirus
1090	SLAMF6	Poly-His	Baculovirus
1091	SLAMF6	Poly-His	Mammalian
1092	SLAMF6	Poly-His	Baculovirus
1093	SLAMF7	Fc	Mammalian
1094	SLAMF7	Fc	Mammalian
1095	SLAMF8	Fc	Mammalian
1096	SLC39A4	Poly-His	Baculovirus
1097	SLC39A4	Poly-His	Mammalian
1098	SLC39A6	Fc	Baculovirus
1099	SLITRK1	Poly-His	Baculovirus
1100	SLURP1	Poly-His/Gln	E Coli
1101	SOSTDC1	Fc	Baculovirus
1102	SOSTDC1	Poly-His	E Coli
1103	SPACA3	Poly-His	Baculovirus
1104	SPACA3	Poly-His	Mammalian
1105	SPAG11A	Poly-His/Gln	E Coli
1106	SPARC	Fc	Baculovirus
1107	SPARC	Poly-His	Baculovirus
1108	SPESP1	Fc	Baculovirus
1109	SPESP1	Poly-His	Baculovirus
1110	SPESP1	Poly-His	Baculovirus
1111	SPESP1	Poly-His	Baculovirus
1112	SPESP1	Poly-His	Baculovirus
1113	SPINK6	Fc	Baculovirus
1114	SPINK6	Fc	Baculovirus
1115	SPINK6	Fc	Baculovirus
1116	SPINK6	Poly-His	Baculovirus
1117	SPINK7	Fc	Baculovirus
1118	SPINK7	Poly-His	Baculovirus
1119	SPINK7	Poly-His	Mammalian
1120	SPINT1	Poly-His	Mammalian
1121	SPINT1	Poly-His	Mammalian
1122	SPINT1	Poly-His	Mammalian
1123	SPINT2	Poly-His	Mammalian
1124	SPOCK2	Fc	Baculovirus
1125	SPOCK2	Fc	Baculovirus
1126	SPOCK2	Poly-His	Baculovirus
1127	SPOCK3	Poly-His	Baculovirus
1128	SPON2	Poly-His	Mammalian
1129	SPPL3	Poly-His	E Coli
1130	SPPL3	Poly-His	E Coli
1131	SPPL3	Poly-His	E Coli
1132	SPRY1	Poly-His	E Coli
1133	SRPX	Poly-His	E Coli
1134	STC1	Fc	Baculovirus
1135	STC1	Fc	Baculovirus
1136	STC1	Fc	Baculovirus
1137	STC1	Poly-His	Baculovirus
1138	STC2	Fc	Baculovirus
1139	STC2	Fc	Baculovirus
1140	STC2	Poly-His	Mammalian
1141	SUSD1	Fc	Baculovirus
1142	SUSD1	Poly-His	Baculovirus
1143	TAC3	Poly-His	Mammalian
1144	TAC3	Poly-His	Baculovirus
1145	TAC3	Poly-His/Gln	E Coli
1146	TAPBPL	Fc	Mammalian
1147	TAPBPL	Poly-His	Baculovirus
1148	TAPBPL	Poly-His	Baculovirus
1149	TAPBPL	Poly-His	Mammalian
1150	TCTN3	Poly-His	Baculovirus
1151	TEK	Fc	Baculovirus
1152	TEK	Fc	Baculovirus
1153	TEK	Fc	Baculovirus
1154	TEX101	Poly-His	E Coli
1155	TFF1	Fc	Baculovirus
1156	TFF1	Poly-His	Baculovirus
1157	TFF2	Poly-His/Gln	E Coli
1158	TFF3	Fc	Baculovirus
1159	TFF3	Poly-His	Baculovirus
1160	TFF3	Poly-His	Mammalian
1161	TFPI	Fc	Baculovirus
1162	TFPI	Poly-His/Gln	E Coli
1163	TGFB1	NA	Mammalian
1164	TGFBR2	Fc	Baculovirus
1165	THPO	None	Mammalian
1166	THY1	Fc	Mammalian
1167	TIE1	Fc	Baculovirus
1168	TIE1	Fc	Baculovirus
1169	TIE1	Poly-His	Baculovirus
1170	TIE1	Poly-His	Mammalian
1171	TIGIT	Fc	Mammalian
1172	TIGIT	Fc	Mammalian
1173	TIGIT	Fc	Mammalian
1174	TIMP1	Fc	Baculovirus
1175	TIMP1	Fc	Baculovirus
1176	TIMP1	Poly-His	Baculovirus
1177	TIMP1	Poly-His	E Coli
1178	TINAGL1	Poly-His	Mammalian
1179	TLR2	Fc	Baculovirus
1180	TLR2	Fc	Baculovirus
1181	TLR3	Fc	Baculovirus
1182	TLR4	Fc	Baculovirus
1183	TLR4	Fc	Baculovirus
1184	TLR4	Fc	Baculovirus
1185	TMC2	Poly-His	E Coli
1186	TMED1	Poly-His	Baculovirus
1187	TMED1	Poly-His	E Coli
1188	TMEFF2	Fc	Baculovirus
1189	TMEFF2	Poly-His/Gln	E Coli
1190	TMEM119	Fc	Baculovirus
1191	TMEM149	Fc	Mammalian
1192	TMEM207	Poly-His/Gln	E Coli
1193	TMEM25	Fc	Baculovirus
1194	TMEM25	Poly-His	Baculovirus
1195	TMEM27	Fc	Baculovirus
1196	TMEM27	Poly-His	Baculovirus
1197	TMEM66	Poly-His	Baculovirus
1198	TMEM66	Poly-His	Mammalian
1199	TMEM66	Poly-His	E Coli
1200	TMEM81	Fc	Mammalian
1201	TMEM98	Poly-His	E Coli
1202	TMEM9B	Fc	Baculovirus
1203	TMEM9B	Fc	Baculovirus
1204	TMEM9B	Fc	Baculovirus
1205	TMEM9B	Fc	Baculovirus
1206	TMEM9B	Poly-His	E Coli
1207	TMIGD1	Fc	Mammalian
1208	TMIGD1	Fc	Mammalian
1209	TMIGD2	Fc	Mammalian
1210	TMIGD2	Poly-His	Baculovirus
1211	TMUB1	Poly-His	E Coli
1212	TNFRSF10A	Fc	Mammalian
1213	TNFRSF10B	Fc	Mammalian
1214	TNFRSF10B	Fc	Mammalian
1215	TNFRSF10B	Flag	Mammalian
1216	TNFRSF10B	Flag	Mammalian
1217	TNFRSF10C	Fc	Baculovirus
1218	TNFRSF10C	Fc	Baculovirus
1219	TNFRSF10C	Poly-His	E Coli
1220	TNFRSF10C	Poly-His	Mammalian
1221	TNFRSF10C	Poly-His	E Coli
1222	TNFRSF10D	Poly-His	E Coli
1223	TNFRSF11B	Fc	Baculovirus
1224	TNFRSF11B	Fc	Baculovirus
1225	TNFRSF11B	Fc	Baculovirus
1226	TNFRSF13B	Fc	Mammalian
1227	TNFRSF13B	Fc (mIgG2a)	Mammalian
1228	TNFRSF13C	Fc	Mammalian
1229	TNFRSF14	Fc	Baculovirus
1230	TNFRSF14	Fc	Mammalian
1231	TNFRSF14	Fc	Mammalian
1232	TNFRSF17	Fc	Mammalian
1233	TNFRSF18	Fc	Baculovirus
1234	TNFRSF18	Fc	Baculovirus
1235	TNFRSF18	Fc	Baculovirus
1236	TNFRSF18	Poly-His	Mammalian
1237	TNFRSF18	Poly-His	E Coli
1238	TNFRSF18	Poly-His	Baculovirus
1239	TNFRSF18	Poly-His	Mammalian
1240	TNFRSF18	Poly-His	E Coli
1241	TNFRSF19	Fc	Baculovirus
1242	TNFRSF19	Fc	Mammalian
1243	TNFRSF19	Poly-His	Baculovirus
1244	TNFRSF19	Poly-His	E Coli
1245	TNFRSF19	Poly-His	Baculovirus
1246	TNFRSF1B	Fc	Baculovirus
1247	TNFRSF21	Poly-His	Mammalian
1248	TNFRSF21	Poly-His/Gln	E Coli
1249	TNFRSF23	Poly-His	Mammalian
1250	TNFRSF25	Fc, Poly-His	Mammalian
1251	TNFRSF25	Fc, Poly-His	Mammalian
1252	TNFRSF25	Poly-His	Baculovirus
1253	TNFRSF4	Fc	Mammalian
1254	TNFRSF4	Fc	Mammalian
1255	TNFRSF6B	Fc	Mammalian
1256	TNFRSF6B	Fc	Mammalian
1257	TNFRSF6B	Poly-His/Gln	E Coli
1258	TNFRSF8	Fc, Poly-His	Mammalian
1259	TNFRSF9	Fc	Baculovirus
1260	TNFRSF9	Poly-His	E Coli
1261	TNFSF10	None	E Coli
1262	TNFSF10	None	E Coli
1263	TNFSF10	Poly-His	E Coli
1264	TNFSF13	Flag	Mammalian
1265	TNFSF13B	Flag	Mammalian
1266	TNFSF15	Fc	Baculovirus
1267	TNFSF18	Fc	Baculovirus
1268	TNFSF18	Fc	Baculovirus
1269	TNFSF18	Poly-His	Baculovirus
1270	TNFSF18	Poly-His/Gln	E Coli
1271	TPST1	Poly-His	E Coli
1272	TREM1	Fc	Mammalian
1273	TREM2	Fc	Mammalian
1274	TREML1	Fc	Mammalian
1275	TREML1	Poly-His	Baculovirus
1276	TREML1	Poly-His	Mammalian
1277	TREML1	Poly-His	E Coli
1278	TREML1	Poly-His	E Coli
1279	TREML4	Fc	Mammalian
1280	TSKU	Fc	Baculovirus
1281	TWSG1	Poly-His/Gln	E Coli
1282	TXNDC12	Poly-His	Baculovirus
1283	TXNDC12	Poly-His	Mammalian
1284	TXNDC12	Poly-His	E Coli
1285	TXNDC12	Poly-His	Mammalian
1286	TXNDC15	Fc	Baculovirus
1287	TXNDC15	Poly-His	Baculovirus
1288	TYRO3	Fc	Baculovirus
1289	ULBP2	Poly-His	Mammalian
1290	ULBP2	Poly-His	Mammalian
1291	ULBP2	Poly-His	E Coli
1292	UNC5B	Fc	Baculovirus
1293	UNC5B	Poly-His	Mammalian
1294	UNQ5830	Poly-His/Gln	E Coli
1295	UTS2	Fc	Baculovirus
1296	VASN	Fc	Baculovirus
1297	VASN	Poly-His	Mammalian
1298	VASN	Poly-His	Baculovirus
1299	VCAM1	Fc	Baculovirus
1300	VCAM1	Poly-His	Baculovirus
1301	VEGFA	NA	E Coli
1302	VMO1	Fc	Baculovirus
1303	VMO1	Poly-His	Baculovirus
1304	VSIG2	Fc	Baculovirus
1305	VSIG2	Poly-His	Baculovirus
1306	VSIG2	Poly-His/Gln	E Coli
1307	VSIG4	Fc	Baculovirus
1308	VSIG4	Fc	Baculovirus
1309	VSIG4	Fc	Baculovirus
1310	VSIG4	Fc	Baculovirus
1311	VSIG4	Fc	Baculovirus
1312	VSIG4	Fc	Mammalian
1313	VSIG4	Poly-His	Baculovirus
1314	VSIG4	Poly-His	Baculovirus
1315	VSIG4	Poly-His	Baculovirus
1316	VTCN1	Fc	Mammalian
1317	VWC2	Poly-His	Mammalian
1318	WFDC12	Fc	Baculovirus
1319	WFDC12	Poly-His	Mammalian
1320	WFDC12	Poly-His	E Coli
1321	WIF1	Fc	Baculovirus
1322	WISP1	Poly-His/Gln	E Coli
1323	WISP2	Poly-His	E Coli
1324	WISP2	Poly-His/Gln	E Coli
1325	WNT2	Poly-His/Gln	E Coli
1326	XCL2	Fc	Baculovirus
1327	XCL2	Poly-His	E Coli
1328	YME1L1	Poly-His/Gln	E Coli
1329	ZDHHC11	Poly-His	E Coli
1330	ZG16	Fc	Baculovirus
1331	ZG16	Poly-His	Baculovirus
1332	ZG16B	Fc	Baculovirus
1333	ZG16B	Poly-His	Baculovirus
1334	ZG16B	Poly-His	Mammalian

## Sheet: Library 2
Protein Lot ID	Gene Name	Tag	Expression System
1	A2M	C-terminal FLAG	Mammalian
2	AALS9165	C-terminal FLAG	Mammalian
3	ABP1	Fc	Mammalian
4	ABP1	C-terminal FLAG	Mammalian
5	ACVR1	Fc	Mammalian
6	ACVR1B	Fc	Mammalian
7	ACVR1C	Fc	Mammalian
8	ACVRL1	Fc	Mammalian
9	ADAM-12	Fc	Mammalian
10	ADCYAP1	C-terminal FLAG	Mammalian
11	ADM	C-terminal FLAG	Mammalian
12	AEGG21955	Fc	Mammalian
13	AFM	C-terminal FLAG	Mammalian
14	AGR2	C-terminal FLAG	Mammalian
15	AHSG	Fc	Mammalian
16	AHSG	C-terminal FLAG	Mammalian
17	AILT5830	C-terminal FLAG	Mammalian
18	ALB	C-terminal FLAG	Mammalian
19	AMBN	Fc	Mammalian
20	AMIGO2	C-terminal FLAG	Mammalian
21	ANGPTL3	C-terminal FLAG	Mammalian
22	ANTXR1	Fc	Mammalian
23	APCS	C-terminal FLAG	Mammalian
24	APOA2	Fc	Mammalian
25	APOA2	C-terminal FLAG	Mammalian
26	APOC1	Fc	Mammalian
27	APOC2	C-terminal FLAG	Mammalian
28	APOF	Fc	Mammalian
29	APOH	C-terminal FLAG	Mammalian
30	AQAV719	C-terminal FLAG	Mammalian
31	ARRH22747	Fc	Mammalian
32	ART3	Fc	Mammalian
33	ASGR1	Fc	Mammalian
34	ASPX	C-terminal FLAG	Mammalian
35	ATP1B1	Fc	Mammalian
36	AXL	C-terminal FLAG	Mammalian
37	AZGP1	C-terminal FLAG	Mammalian
38	BAMBI	Fc	Mammalian
39	BAMBI	Fc	Mammalian
40	BDNF	C-terminal FLAG	Mammalian
41	BMP10	C-terminal FLAG	Mammalian
42	BMPR1A	Fc	Mammalian
43	BMPR2	Fc	Mammalian
44	BOLA1	Fc	Mammalian
45	BST2_Human	Fc	Mammalian
46	BTD	C-terminal FLAG	Mammalian
47	BTig	Fc	Mammalian
48	BTN1A1	Fc	Mammalian
49	C19orf18	Fc	Mammalian
50	C1orf40	Fc	Mammalian
51	C1QA	C-terminal FLAG	Mammalian
52	C1QB	C-terminal FLAG	Mammalian
53	C1QR1	Fc	Mammalian
54	C1S	C-terminal FLAG	Mammalian
55	C20orf103	Fc	Mammalian
56	C4BPB	Fc	Mammalian
57	C5orf15	Fc	Mammalian
58	C6orf162	Fc	Mammalian
59	C6orf72	Fc	Mammalian
60	C7	C-terminal FLAG	Mammalian
61	C8G	C-terminal FLAG	Mammalian
62	CA4	Fc	Mammalian
63	CAD3	C-terminal FLAG	Mammalian
64	CALU	Fc	Mammalian
65	CALU	C-terminal FLAG	Mammalian
66	CAML	Fc	Mammalian
67	CAMP	C-terminal FLAG	Mammalian
68	CBLN2	C-terminal FLAG	Mammalian
69	CCK	C-terminal FLAG	Mammalian
70	CCL13	C-terminal FLAG	Mammalian
71	CCL14/15	C-terminal FLAG	Mammalian
72	CCL19	C-terminal FLAG	Mammalian
73	CCL2	C-terminal FLAG	Mammalian
74	CCL20	C-terminal FLAG	Mammalian
75	CCL21	Fc	Mammalian
76	CCL22	C-terminal FLAG	Mammalian
77	CCL26	Fc	Mammalian
78	CCL27	C-terminal FLAG	Mammalian
79	CCL28	Fc	Mammalian
80	CCL3	C-terminal FLAG	Mammalian
81	CCL4	C-terminal FLAG	Mammalian
82	CCL5	C-terminal FLAG	Mammalian
83	CCL8	C-terminal FLAG	Mammalian
84	CD100	Fc	Mammalian
85	CD164	Fc	Mammalian
86	CD200R2	Fc	Mammalian
87	CD300LB	Fc	Mammalian
88	CD300LG	Fc	Mammalian
89	CD33L3	Fc	Mammalian
90	CD3E	Fc	Mammalian
91	CD3G	Fc	Mammalian
92	CD48	C-terminal FLAG	Mammalian
93	CD59	C-terminal FLAG	Mammalian
94	CD5L	C-terminal FLAG	Mammalian
95	CD68	C-terminal FLAG	Mammalian
96	CD69	Fc	Mammalian
97	CD72	C-terminal FLAG	Mammalian
98	CD79B	Fc	Mammalian
99	CD86	Fc	Mammalian
100	CD86	C-terminal FLAG	Mammalian
101	CD8A	Fc	Mammalian
102	CD8B1	Fc	Mammalian
103	CDA08	Fc	Mammalian
104	CDH11	Fc	Mammalian
105	CDH12	Fc	Mammalian
106	CDH13	Fc	Mammalian
107	CDH16	C-terminal FLAG	Mammalian
108	CDH5	Fc	Mammalian
109	CDH5	C-terminal FLAG	Mammalian
110	CDH6	Fc	Mammalian
111	CDH8	Fc	Mammalian
112	CDON	Fc	Mammalian
113	CEACAM7	Fc	Mammalian
114	CECR1	Fc	Mammalian
115	CECR1	C-terminal FLAG	Mammalian
116	CFHL1P	C-terminal FLAG	Mammalian
117	CFHL2	C-terminal FLAG	Mammalian
118	CFHL5	C-terminal FLAG	Mammalian
119	CHGB	Fc	Mammalian
120	CHI3L1	C-terminal FLAG	Mammalian
121	CHIT1	C-terminal FLAG	Mammalian
122	CLEC10A	Fc	Mammalian
123	CLEC3B	C-terminal FLAG	Mammalian
124	CLEC4D	Fc	Mammalian
125	CLEC5A	Fc	Mammalian
126	CLECSF2	Fc	Mammalian
127	CLECSF6	Fc	Mammalian
128	CLECSF9	Fc	Mammalian
129	CLPS	C-terminal FLAG	Mammalian
130	CNTN6	Fc	Mammalian
131	CNTNAP2	Fc	Mammalian
132	COL9A1	C-terminal FLAG	Mammalian
133	COLEC10	C-terminal FLAG	Mammalian
134	CPA1	C-terminal FLAG	Mammalian
135	CPA2	C-terminal FLAG	Mammalian
136	CPB2	C-terminal FLAG	Mammalian
137	CPB2	Fc	Mammalian
138	CRHBP	C-terminal FLAG	Mammalian
139	CRISPLD2	C-terminal FLAG	Mammalian
140	CSF1R	Fc	Mammalian
141	CSF1R	Fc	Mammalian
142	CSF2	Fc	Mammalian
143	CSF3R	Fc	Mammalian
144	CSN3	Fc	Mammalian
145	CST2	C-terminal FLAG	Mammalian
146	CST5	C-terminal FLAG	Mammalian
147	CST6	C-terminal FLAG	Mammalian
148	CST7	C-terminal FLAG	Mammalian
149	CTGF	C-terminal FLAG	Mammalian
150	CTRC	C-terminal FLAG	Mammalian
151	CXCL11	C-terminal FLAG	Mammalian
152	CXCL12	C-terminal FLAG	Mammalian
153	CXCL12	C-terminal FLAG	Mammalian
154	CXCL5	C-terminal FLAG	Mammalian
155	cystatin SN	C-terminal FLAG	Mammalian
156	DAF	Fc	Mammalian
157	DAG1	Fc	Mammalian
158	DAG1	Fc	Mammalian
159	DCC	Fc	Mammalian
160	DCC	Fc	Mammalian
161	DCN	C-terminal FLAG	Mammalian
162	DDR2	Fc	Mammalian
163	DEFA5	C-terminal FLAG	Mammalian
164	Del-1	C-terminal FLAG	Mammalian
165	DHH	C-terminal FLAG	Mammalian
166	DKK2	Fc	Mammalian
167	DKK4	C-terminal FLAG	Mammalian
168	DO	Fc	Mammalian
169	DPP4	Fc	Mammalian
170	DSC2	C-terminal FLAG	Mammalian
171	ECM1	C-terminal FLAG	Mammalian
172	EDN2	C-terminal FLAG	Mammalian
173	EDN3	C-terminal FLAG	Mammalian
174	EGF	Fc	Mammalian
175	EGFR	Fc	Mammalian
176	EL2A	C-terminal FLAG	Mammalian
177	EMB	Fc	Mammalian
178	EPA2	Fc	Mammalian
179	EPA6	Fc	Mammalian
180	EPB4	Fc	Mammalian
181	EPHA3	Fc	Mammalian
182	EPHA4	C-terminal FLAG	Mammalian
183	EPHB1	Fc	Mammalian
184	epiregulin	Fc	Mammalian
185	F11	C-terminal FLAG	Mammalian
186	FAM12B	C-terminal FLAG	Mammalian
187	FAM19A2	C-terminal FLAG	Mammalian
188	FAM19A4	Fc	Mammalian
189	FAM3B	C-terminal FLAG	Mammalian
190	FAM3D	C-terminal FLAG	Mammalian
191	FAS Ligand/TNFSF6	Fc	Mammalian
192	FCGR3B	Fc	Mammalian
193	FcgRIIIA	Fc	Mammalian
194	FCN2	C-terminal FLAG	Mammalian
195	FCRL6	Fc	Mammalian
196	FGF1	C-terminal FLAG	Mammalian
197	FGF10	Fc	Mammalian
198	FGF12	C-terminal FLAG	Mammalian
199	FGF17	Fc	Mammalian
200	FGF18	C-terminal FLAG	Mammalian
201	FGF9	C-terminal FLAG	Mammalian
202	FGFBP1	Fc	Mammalian
203	FGFBP1	C-terminal FLAG	Mammalian
204	FGFR1	Fc	Mammalian
205	FGFR2	Fc	Mammalian
206	FGFR3	Fc	Mammalian
207	FLJ25530	Fc	Mammalian
208	FLJ36198	Fc	Mammalian
209	FLRT2	Fc	Mammalian
210	FLT3LG	Fc	Mammalian
211	FNDC4	Fc	Mammalian
212	FOL1	Fc	Mammalian
213	FOLR2	Fc	Mammalian
214	FST	C-terminal FLAG	Mammalian
215	FSTL1	C-terminal FLAG	Mammalian
216	GAL	C-terminal FLAG	Mammalian
217	GDF5	C-terminal FLAG	Mammalian
218	GDF8	C-terminal FLAG	Mammalian
219	GDF9	C-terminal FLAG	Mammalian
220	GGTL4	C-terminal FLAG	Mammalian
221	GH	C-terminal FLAG	Mammalian
222	GH2	C-terminal FLAG	Mammalian
223	GIF	Fc	Mammalian
224	GIF	C-terminal FLAG	Mammalian
225	Glycosyl transferase	C-terminal FLAG	Mammalian
226	GNLY	C-terminal FLAG	Mammalian
227	GP1BA	Fc	Mammalian
228	GPC3	Fc	Mammalian
229	GPI-HBP1	Fc	Mammalian
230	GRAL	Fc	Mammalian
231	GREM1	Fc	Mammalian
232	GREM2	C-terminal FLAG	Mammalian
233	GRN	C-terminal FLAG	Mammalian
234	GUCA2B	Fc	Mammalian
235	GVPT730	Fc	Mammalian
236	GYPB	Fc	Mammalian
237	GYPC	Fc	Mammalian
238	GZMA	C-terminal FLAG	Mammalian
239	HB-EGF	Fc	Mammalian
240	HGF	C-terminal FLAG	Mammalian
241	HHIP	C-terminal FLAG	Mammalian
242	HHLA2	Fc	Mammalian
243	Hls2-rp	C-terminal FLAG	Mammalian
244	HTRA3	Fc	Mammalian
245	HTRA4	C-terminal FLAG	Mammalian
246	Hy370_9	C-terminal FLAG	Mammalian
247	ICAM2	Fc	Mammalian
248	ICOSLG	Fc	Mammalian
249	IFI30	C-terminal FLAG	Mammalian
250	IFNA10	Fc	Mammalian
251	IFNA13	C-terminal FLAG	Mammalian
252	IFNA17	C-terminal FLAG	Mammalian
253	IFNA21	C-terminal FLAG	Mammalian
254	IFNA2A	Fc	Mammalian
255	IFNA4	C-terminal FLAG	Mammalian
256	IFNGR2	Fc	Mammalian
257	IGF-I	Fc	Mammalian
258	IGF-II	C-terminal FLAG	Mammalian
259	IGFBP6	C-terminal FLAG	Mammalian
260	IGSF4D	Fc	Mammalian
261	IGSF8	Fc	Mammalian
262	IL-11	C-terminal FLAG	Mammalian
263	IL-15	Fc	Mammalian
264	IL-15	Fc	Mammalian
265	IL-1F5	C-terminal FLAG	Mammalian
266	IL-1F6	C-terminal FLAG	Mammalian
267	IL-4	C-terminal FLAG	Mammalian
268	IL-5	Fc	Mammalian
269	IL-6	C-terminal FLAG	Mammalian
270	IL-7	Fc	Mammalian
271	IL-7	C-terminal FLAG	Mammalian
272	IL-8	C-terminal FLAG	Mammalian
273	IL-9	Fc	Mammalian
274	IL10RA	Fc	Mammalian
275	IL10RB	Fc	Mammalian
276	IL17B	C-terminal FLAG	Mammalian
277	IL17C	C-terminal FLAG	Mammalian
278	IL17E	C-terminal FLAG	Mammalian
279	IL17F	C-terminal FLAG	Mammalian
280	IL17RB	Fc	Mammalian
281	IL18R1	Fc	Mammalian
282	IL18RAP	C-terminal FLAG	Mammalian
283	IL1A	C-terminal FLAG	Mammalian
284	IL1F10	C-terminal FLAG	Mammalian
285	IL1R1	Fc	Mammalian
286	IL1RAP	Fc	Mammalian
287	IL1RAPL2	Fc	Mammalian
288	IL1RL2	Fc	Mammalian
289	IL21	Fc	Mammalian
290	IL24	C-terminal FLAG	Mammalian
291	IL4R	Fc	Mammalian
292	ILDR2	Fc	Mammalian
293	ISLR2	Fc	Mammalian
294	ITA5	Fc	Mammalian
295	ITGB6	Fc	Mammalian
296	ITM2A	Fc	Mammalian
297	ITM2C	Fc	Mammalian
298	ITM2C	C-terminal FLAG	Mammalian
299	JAG1	Fc	Mammalian
300	JAG1	Fc	Mammalian
301	KIAA1946	Fc	Mammalian
302	KIR3DL3	Fc	Mammalian
303	KIRREL2	Fc	Mammalian
304	KIRREL3	Fc	Mammalian
305	KISS1	C-terminal FLAG	Mammalian
306	KITLG	Fc	Mammalian
307	KLK1	C-terminal FLAG	Mammalian
308	KLK10	C-terminal FLAG	Mammalian
309	KLK13	C-terminal FLAG	Mammalian
310	KLK5	C-terminal FLAG	Mammalian
311	KLK5	C-terminal FLAG	Mammalian
312	KLK6	C-terminal FLAG	Mammalian
313	KLK7	C-terminal FLAG	Mammalian
314	KLRA1	Fc	Mammalian
315	KLRD1	Fc	Mammalian
316	KLRF1	Fc	Mammalian
317	LACRT	Fc	Mammalian
318	LACRT	C-terminal FLAG	Mammalian
319	LAIR hlog	Fc	Mammalian
320	LAIR2	C-terminal FLAG	Mammalian
321	LAMP3	Fc	Mammalian
322	LANGERIN	Fc	Mammalian
323	LAYN	Fc	Mammalian
324	LDLRAD3	Fc	Mammalian
325	LECT1	Fc	Mammalian
326	LEFTY1	C-terminal FLAG	Mammalian
327	LEFTY2	C-terminal FLAG	Mammalian
328	LIF	C-terminal FLAG	Mammalian
329	LILRA4	Fc	Mammalian
330	LILRB4	Fc	Mammalian
331	LILRB5	Fc	Mammalian
332	LIPG	Fc	Mammalian
333	LIPH	C-terminal FLAG	Mammalian
334	LISCH	Fc	Mammalian
335	LMAN1	Fc	Mammalian
336	LPL	C-terminal FLAG	Mammalian
337	LRFN5	Fc	Mammalian
338	LRG1	C-terminal FLAG	Mammalian
339	LRIG2	Fc	Mammalian
340	LRRC25	Fc	Mammalian
341	LRRC3	Fc	Mammalian
342	LRRC32	Fc	Mammalian
343	LRRN6C	Fc	Mammalian
344	LRRTM3	Fc	Mammalian
345	LTBR	Fc	Mammalian
346	LUM	Fc	Mammalian
347	LUM	C-terminal FLAG	Mammalian
348	LY86	Fc	Mammalian
349	LY86	Fc	Mammalian
350	LYG2	C-terminal FLAG	Mammalian
351	Lymphotactin	C-terminal FLAG	Mammalian
352	LYPLA3	Fc	Mammalian
353	LYPLA3	C-terminal FLAG	Mammalian
354	LYZ	C-terminal FLAG	Mammalian
355	LYZL4	Fc	Mammalian
356	LYZL6	C-terminal FLAG	Mammalian
357	M-CSF	Fc	Mammalian
358	MANF	C-terminal FLAG	Mammalian
359	MCAM	C-terminal FLAG	Mammalian
360	MCP	Fc	Mammalian
361	MFAP3	Fc	Mammalian
362	MFRP	Fc	Mammalian
363	MIA	C-terminal FLAG	Mammalian
364	MIA	Fc	Mammalian
365	MIA	C-terminal FLAG	Mammalian
366	MKGL15953	C-terminal FLAG	Mammalian
367	MLN	Fc	Mammalian
368	MMP10	Fc	Mammalian
369	MMP10	C-terminal FLAG	Mammalian
370	MMP12	C-terminal FLAG	Mammalian
371	MMP15	Fc	Mammalian
372	MMP2	C-terminal FLAG	Mammalian
373	MMP8	C-terminal FLAG	Mammalian
374	MMP9	C-terminal FLAG	Mammalian
375	MMP9	Fc	Mammalian
376	MSRA	C-terminal FLAG	Mammalian
377	MUC15	Fc	Mammalian
378	MYOC	C-terminal FLAG	Mammalian
379	NAG14	Fc	Mammalian
380	NAPSA	Fc	Mammalian
381	NBL1	C-terminal FLAG	Mammalian
382	NCAM2	C-terminal FLAG	Mammalian
383	NCR1	C-terminal FLAG	Mammalian
384	NCR2	Fc	Mammalian
385	NDP	Fc	Mammalian
386	Neto2	C-terminal FLAG	Mammalian
387	NETRIN-1	C-terminal His	Mammalian
388	NETRIN-1	N-terminal gD	Mammalian
389	Neuromedin N	Fc	Mammalian
390	Neuromedin N	C-terminal FLAG	Mammalian
391	NFYL8422	Fc	Mammalian
392	NGFR	Fc	Mammalian
393	NGL-1	Fc	Mammalian
394	NKG2-D	Fc	Mammalian
395	NL1	C-terminal FLAG	Mammalian
396	NLGN1	C-terminal FLAG	Mammalian
397	NOV	C-terminal FLAG	Mammalian
398	NPDC1	Fc	Mammalian
399	NPPB	C-terminal FLAG	Mammalian
400	NPY	C-terminal FLAG	Mammalian
401	NRG4	Fc	Mammalian
402	NTF3	C-terminal FLAG	Mammalian
403	NTF5	Fc	Mammalian
404	NTNG1	Fc	Mammalian
405	NTRK2	Fc	Mammalian
406	NTRK3	Fc	Mammalian
407	NXPH2	Fc	Mammalian
408	NXPH4	Fc	Mammalian
409	OBP2A	C-terminal FLAG	Mammalian
410	OBP2A	C-terminal FLAG	Mammalian
411	OGN	Fc	Mammalian
412	OMD	C-terminal FLAG	Mammalian
413	OPCML	Fc	Mammalian
414	OSM	C-terminal FLAG	Mammalian
415	OSTP	C-terminal FLAG	Mammalian
416	OTOR	C-terminal FLAG	Mammalian
417	PAEP	C-terminal FLAG	Mammalian
418	PAFA	Fc	Mammalian
419	PCDH12	Fc	Mammalian
420	PCDHGC5	C-terminal FLAG	Mammalian
421	PCOLCE	C-terminal FLAG	Mammalian
422	PCOLCE	C-terminal FLAG	Mammalian
423	PDCD1LG2	Fc	Mammalian
424	PDGF-C	C-terminal FLAG	Mammalian
425	PDYN	Fc	Mammalian
426	PDYN	C-terminal FLAG	Mammalian
427	PECAM1	Fc	Mammalian
428	PF4	C-terminal FLAG	Mammalian
429	PFKFB4	Fc	Mammalian
430	PGCV	C-terminal FLAG	Mammalian
431	PIGR	Fc	Mammalian
432	PIP	C-terminal FLAG	Mammalian
433	PLA2G1B	C-terminal FLAG	Mammalian
434	PLA2G2A	C-terminal FLAG	Mammalian
435	PLA2G2A	C-terminal FLAG	Mammalian
436	PLAC9	C-terminal FLAG	Mammalian
437	PLAU	C-terminal FLAG	Mammalian
438	PlGF	C-terminal FLAG	Mammalian
439	PLVAP	Fc	Mammalian
440	PLXDC1	Fc	Mammalian
441	PLXDC2	Fc	Mammalian
442	PMCH	C-terminal FLAG	Mammalian
443	PMF1	C-terminal FLAG	Mammalian
444	PNLIP	C-terminal FLAG	Mammalian
445	PNLIPRP2	C-terminal FLAG	Mammalian
446	PP11	C-terminal FLAG	Mammalian
447	PRAP1	C-terminal FLAG	Mammalian
448	PRELP	Fc	Mammalian
449	PRG1	C-terminal FLAG	Mammalian
450	PRLR	Fc	Mammalian
451	PRLR	C-terminal FLAG	Mammalian
452	PRLTS	C-terminal FLAG	Mammalian
453	PRNP	Fc	Mammalian
454	PRNP	Fc	Mammalian
455	PROCR	Fc	Mammalian
456	Prolactin	C-terminal FLAG	Mammalian
457	PRRG4	Fc	Mammalian
458	PRSS2	Fc	Mammalian
459	PSG11	C-terminal FLAG	Mammalian
460	PSG8	C-terminal FLAG	Mammalian
461	PSG9	Fc	Mammalian
462	PSS8	Fc	Mammalian
463	PTGDS	C-terminal FLAG	Mammalian
464	PTGFRN	Fc	Mammalian
465	PTH	C-terminal FLAG	Mammalian
466	PTK7	Fc	Mammalian
467	PTK7	C-terminal FLAG	Mammalian
468	PTPNS1L2	Fc	Mammalian
469	PTPRM	Fc	Mammalian
470	PTPRO	Fc	Mammalian
471	PTPRR	Fc	Mammalian
472	PUNC	Fc	Mammalian
473	PYY	Fc	Mammalian
474	PYY	C-terminal FLAG	Mammalian
475	QLQQ12529	Fc	Mammalian
476	QPCT	C-terminal FLAG	Mammalian
477	RAET1E	Fc	Mammalian
478	RARRES1	Fc	Mammalian
479	RARRES2	Fc	Mammalian
480	RARRES2	C-terminal FLAG	Mammalian
481	RBP4	C-terminal FLAG	Mammalian
482	REG3G	Fc	Mammalian
483	REG3G	C-terminal FLAG	Mammalian
484	REG4	Fc	Mammalian
485	RELT	Fc	Mammalian
486	RGSV2553	Fc	Mammalian
487	RIWW6503	C-terminal FLAG	Mammalian
488	RLN3	C-terminal FLAG	Mammalian
489	RNPC3	C-terminal FLAG	Mammalian
490	Robo2	Fc	Mammalian
491	Robo4	Fc	Mammalian
492	ROR2	Fc	Mammalian
493	RP105 / CD180	Fc	Mammalian
494	SAA1	C-terminal FLAG	Mammalian
495	SAA2	Fc	Mammalian
496	SAA2	Fc	Mammalian
497	SAA4	C-terminal FLAG	Mammalian
498	SCARB1	Fc	Mammalian
499	SCGB1D4	Fc	Mammalian
500	SCGB2A1	Fc	Mammalian
501	SCN3B	Fc	Mammalian
502	SCT	C-terminal FLAG	Mammalian
503	SDC1	Fc	Mammalian
504	SDC4	Fc	Mammalian
505	SELE	Fc	Mammalian
506	SELL	Fc	Mammalian
507	SELPLG	Fc	Mammalian
508	SEMA3C	C-terminal FLAG	Mammalian
509	SEMA3C	Fc	Mammalian
510	SEMA3E	Fc	Mammalian
511	SEMA4A	C-terminal FLAG	Mammalian
512	SEMAZ	Fc	Mammalian
513	SEMG1	C-terminal FLAG	Mammalian
514	SEMG2	Fc	Mammalian
515	SERPINA1	Fc	Mammalian
516	SERPINA1	C-terminal FLAG	Mammalian
517	SERPINA12	Fc	Mammalian
518	SERPINA12	C-terminal FLAG	Mammalian
519	SERPINA4	C-terminal FLAG	Mammalian
520	SERPINA7	C-terminal FLAG	Mammalian
521	SERPINA7	C-terminal FLAG	Mammalian
522	SERPINE2	C-terminal FLAG	Mammalian
523	SERPINF1	C-terminal FLAG	Mammalian
524	SERPINI2	C-terminal FLAG	Mammalian
525	SFRP1	C-terminal FLAG	Mammalian
526	SGCA	Fc	Mammalian
527	SIGLEC7	Fc	Mammalian
528	SILV	Fc	Mammalian
529	SIRPG	Fc	Mammalian
530	SLITRK3	Fc	Mammalian
531	SLITRK6	Fc	Mammalian
532	SLPI	C-terminal FLAG	Mammalian
533	SLPI	Fc	Mammalian
534	SLPI	C-terminal FLAG	Mammalian
535	SLURP1	C-terminal FLAG	Mammalian
536	SMOC1	C-terminal FLAG	Mammalian
537	SOST	C-terminal FLAG	Mammalian
538	SOSTDC1	Fc	Mammalian
539	SOSTDC1	C-terminal FLAG	Mammalian
540	SPACA1	Fc	Mammalian
541	SPACA3	C-terminal FLAG	Mammalian
542	SPARCL1	C-terminal FLAG	Mammalian
543	SPINK1	C-terminal FLAG	Mammalian
544	SPINK2	Fc	Mammalian
545	SPINK2	C-terminal FLAG	Mammalian
546	SPINK5L2	C-terminal FLAG	Mammalian
547	SPINT2	Fc	Mammalian
548	SPN	Fc	Mammalian
549	SPOCK	Fc	Mammalian
550	SPON1	Fc	Mammalian
551	SPON1	C-terminal FLAG	Mammalian
552	SPRC	C-terminal FLAG	Mammalian
553	SRSR846	Fc	Mammalian
554	SRVR5898	Fc	Mammalian
555	SRVR5898	C-terminal FLAG	Mammalian
556	SST	C-terminal FLAG	Mammalian
557	SST	C-terminal FLAG	Mammalian
558	STATH	C-terminal FLAG	Mammalian
559	SUSD2	Fc	Mammalian
560	SUSD4	Fc	Mammalian
561	TAC1	Fc	Mammalian
562	TACSTD1	Fc	Mammalian
563	TANGO353	Fc	Mammalian
564	TCP11	C-terminal FLAG	Mammalian
565	TEX101	Fc	Mammalian
566	TFRC	C-terminal FLAG	Mammalian
567	TGF-b3	C-terminal FLAG	Mammalian
568	TGFB2	C-terminal FLAG	Mammalian
569	TGFB2	C-terminal FLAG	Mammalian
570	TGFBR3	C-terminal FLAG	Mammalian
571	THSD2	C-terminal FLAG	Mammalian
572	THY1	Fc	Mammalian
573	TIM1	Fc	Mammalian
574	TIM1	C-terminal FLAG	Mammalian
575	TIM4	Fc	Mammalian
576	TLR1	Fc	Mammalian
577	TLT2	Fc	Mammalian
578	TMEFF1	Fc	Mammalian
579	TMEM149	Fc	Mammalian
580	TMEM27	Fc	Mammalian
581	TMEM27	Fc	Mammalian
582	TMIE	Fc	Mammalian
583	TMPRSS11D	C-terminal FLAG	Mammalian
584	TNFRSF10A/DR4	Fc	Mammalian
585	TNFRSF10D	C-terminal FLAG	Mammalian
586	TNFRSF11A	Fc	Mammalian
587	TNFRSF1A	Fc	Mammalian
588	TNFRSF21	Fc	Mammalian
589	TNFSF14	Fc	Mammalian
590	TNFSF15	Fc	Mammalian
591	TNFSF8	Fc	Mammalian
592	tPA	C-terminal FLAG	Mammalian
593	TPSD1	C-terminal FLAG	Mammalian
594	TREM1	Fc	Mammalian
595	TRFE	C-terminal FLAG	Mammalian
596	TRH	C-terminal FLAG	Mammalian
597	TRY1	C-terminal FLAG	Mammalian
598	TSP4	C-terminal FLAG	Mammalian
599	TTR	C-terminal FLAG	Mammalian
600	TYRP1	Fc	Mammalian
601	ULBP1	Fc	Mammalian
602	UPAR	C-terminal FLAG	Mammalian
603	UTS2	C-terminal FLAG	Mammalian
604	UTS2D	C-terminal FLAG	Mammalian
605	VEGF	C-terminal FLAG	Mammalian
606	VEGFB	Fc	Mammalian
607	VEGFC	Fc	Mammalian
608	VEGFR2	Fc	Mammalian
609	VEGFR2	Fc	Mammalian
610	VGR3	Fc	Mammalian
611	VIT	C-terminal FLAG	Mammalian
612	VNN1	C-terminal FLAG	Mammalian
613	VSIG1	Fc	Mammalian
614	VSTM2	Fc	Mammalian
615	VSTM2	C-terminal FLAG	Mammalian
616	VWC2	C-terminal FLAG	Mammalian
617	WBP1	Fc	Mammalian
618	WFDC2	Fc	Mammalian
619	WFDC2	Fc	Mammalian
620	WFIKKN2	Fc	Mammalian
621	XCL1	Fc	Mammalian
622	XCL1	C-terminal FLAG	Mammalian
623	XLKD1	Fc	Mammalian
624	XLKD1	Fc	Mammalian
